# Supplementary material for: Building a better understanding of labour exploitation's impact on migrant health: An operational framework
Source: PLoS One. 2022 Aug 1;17(8):e0271890. doi: 10.1371/journal.pone.0271890 (PMC9342789; doi:10.1371/journal.pone.0271890)
Supplement: S1 File — The numbers in columns and rows correspond to the number of statements’ ID numbers as identified in Table 2 and mapped on Fig 2. (XLS) [file pone.0271890.s001.xls]

## Sheet: Sheet1
v1	1	2	3	4	5	6	7	8	9	10	11	12	13	14	15	16	17	18	19	20	21	22	23	24	25	26	27	28	29	30	31	32	33	34	35	36	37	38	39	40	41	42	43	44	45	46	47	48	49
1	0	8	12	12	9	11	7	9	5	4	6	4	5	11	12	4	6	4	9	8	6	4	9	8	8	10	7	4	5	2	10	6	7	5	3	5	5	8	5	6	6	9	5	5	4	6	5	7	4
2	8	0	11	11	11	9	8	5	4	4	5	1	3	8	10	3	12	3	9	4	7	4	10	7	11	10	10	4	4	5	6	6	5	8	5	4	4	5	4	2	2	5	3	7	3	5	6	6	4
3	12	11	0	11	9	7	5	8	2	4	7	3	3	9	11	4	7	2	8	8	10	5	10	7	9	7	7	3	2	6	9	8	6	8	3	4	3	7	3	5	5	6	6	8	2	4	8	7	3
4	12	11	11	0	16	11	10	7	4	3	8	3	3	10	12	3	9	3	10	8	7	5	11	9	9	15	13	3	2	3	7	4	6	4	5	4	5	9	4	3	3	4	4	6	3	4	6	9	3
5	9	11	9	16	0	9	10	6	5	3	6	4	3	10	11	4	8	3	9	8	8	6	11	9	9	15	13	3	3	4	6	3	7	3	6	5	6	10	4	4	4	3	4	7	4	4	7	12	3
6	11	9	7	11	9	0	9	8	7	7	7	5	6	12	11	6	6	7	13	7	6	5	9	10	7	11	7	7	6	4	8	5	8	6	7	6	7	8	8	5	4	7	6	5	7	9	7	6	7
7	7	8	5	10	10	9	0	5	5	2	4	5	3	8	7	5	8	2	8	7	6	5	10	6	6	12	14	4	4	4	5	4	7	6	5	3	5	7	2	5	4	3	4	6	2	2	6	6	4
8	9	5	8	7	6	8	5	0	2	4	7	6	3	8	6	8	4	4	12	9	5	4	5	8	6	7	5	4	3	3	11	9	7	6	5	5	5	6	5	9	10	6	5	5	4	4	4	6	5
9	5	4	2	4	5	7	5	2	0	6	5	4	8	6	5	4	3	7	4	4	4	1	2	4	3	6	4	6	6	1	4	2	5	7	4	5	5	6	9	4	4	8	5	3	9	9	2	4	6
10	4	4	4	3	3	7	2	4	6	0	7	2	6	6	4	3	5	16	6	5	2	3	2	10	5	3	2	8	3	2	4	3	2	3	6	10	7	3	12	3	4	5	4	2	14	10	2	5	8
11	6	5	7	8	6	7	4	7	5	7	0	5	3	6	6	4	5	7	6	8	4	5	4	6	4	5	4	8	4	4	8	6	4	5	10	11	10	6	7	4	5	5	3	4	7	6	4	4	7
12	4	1	3	3	4	5	5	6	4	2	5	0	2	6	5	6	2	1	4	7	2	4	4	4	4	5	3	2	5	3	6	7	9	4	3	3	3	7	2	13	12	7	3	2	2	0	3	6	2
13	5	3	3	3	3	6	3	3	8	6	3	2	0	7	5	3	4	7	4	2	3	3	3	4	4	3	1	8	7	3	2	0	1	2	4	5	6	5	7	1	1	4	15	2	6	8	2	4	8
14	11	8	9	10	10	12	8	8	6	6	6	6	7	0	14	5	9	7	11	8	6	4	9	11	7	10	7	7	5	4	8	6	8	6	9	8	11	12	7	6	5	6	6	5	6	6	6	8	7
15	12	10	11	12	11	11	7	6	5	4	6	5	5	14	0	5	9	4	9	8	6	4	11	10	9	8	7	5	4	4	8	5	8	6	5	6	7	9	5	5	4	6	6	5	4	5	7	9	5
16	4	3	4	3	4	6	5	8	4	3	4	6	3	5	5	0	4	3	6	9	2	5	4	5	8	6	4	4	5	4	5	4	6	7	5	3	4	6	3	7	5	4	6	2	4	2	3	7	4
17	6	12	7	9	8	6	8	4	3	5	5	2	4	9	9	4	0	4	5	3	4	4	9	6	8	9	8	6	7	5	5	5	5	9	6	5	7	3	4	3	2	5	3	5	4	5	6	2	6
18	4	3	2	3	3	7	2	4	7	16	7	1	7	7	4	3	4	0	6	4	2	3	2	9	4	3	3	9	4	2	5	2	2	2	7	9	8	4	12	2	3	5	5	2	14	11	2	4	9
19	9	9	8	10	9	13	8	12	4	6	6	4	4	11	9	6	5	6	0	11	6	4	7	10	7	10	8	5	3	3	7	5	6	4	6	6	6	8	7	4	4	3	4	6	6	5	5	7	5
20	8	4	8	8	8	7	7	9	4	5	8	7	2	8	8	9	3	4	11	0	5	4	7	8	5	8	6	3	3	3	9	8	8	4	4	6	4	10	4	9	9	4	4	5	5	3	5	8	3
21	6	7	10	7	8	6	6	5	4	2	4	2	3	6	6	2	4	2	6	5	0	12	8	5	4	6	6	3	3	12	6	4	7	6	3	3	3	5	3	2	2	3	5	16	2	4	15	7	3
22	4	4	5	5	6	5	5	4	1	3	5	4	3	4	4	5	4	3	4	4	12	0	6	4	5	4	5	4	6	14	5	2	6	4	5	4	5	5	3	3	2	0	4	12	3	2	13	7	4
23	9	10	10	11	11	9	10	5	2	2	4	4	3	9	11	4	9	2	7	7	8	6	0	8	8	9	10	4	4	6	9	7	10	8	4	3	4	6	2	4	3	3	5	9	2	3	10	7	4
24	8	7	7	9	9	10	6	8	4	10	6	4	4	11	10	5	6	9	10	8	5	4	8	0	8	8	6	6	3	3	8	5	7	5	8	8	7	10	6	4	4	4	5	5	8	5	6	11	6
25	8	11	9	9	9	7	6	6	3	5	4	4	4	7	9	8	8	4	7	5	4	5	8	8	0	10	9	4	5	4	5	4	5	5	6	5	4	7	4	3	3	4	7	3	3	4	3	9	4
26	10	10	7	15	15	11	12	7	6	3	5	5	3	10	8	6	9	3	10	8	6	4	9	8	10	0	13	3	5	2	6	4	8	4	6	4	5	9	4	5	5	5	4	5	4	4	5	9	3
27	7	10	7	13	13	7	14	5	4	2	4	3	1	7	7	4	8	3	8	6	6	5	10	6	9	13	0	2	1	3	4	4	5	4	5	3	4	6	2	3	3	2	2	6	2	1	5	8	2
28	4	4	3	3	3	7	4	4	6	8	8	2	8	7	5	4	6	9	5	3	3	4	4	6	4	3	2	0	9	6	4	2	3	4	9	10	10	3	9	3	2	3	4	4	9	10	5	2	18
29	5	4	2	2	3	6	4	3	6	3	4	5	7	5	4	5	7	4	3	3	3	6	4	3	5	5	1	9	0	7	4	4	7	3	6	5	6	5	5	4	3	4	5	4	6	7	5	3	9
30	2	5	6	3	4	4	4	3	1	2	4	3	3	4	4	4	5	2	3	3	12	14	6	3	4	2	3	6	7	0	4	3	5	6	4	3	4	4	2	2	1	1	5	12	2	3	14	5	6
31	10	6	9	7	6	8	5	11	4	4	8	6	2	8	8	5	5	5	7	9	6	5	9	8	5	6	4	4	4	4	0	14	12	9	4	5	4	6	5	10	11	8	4	6	5	6	7	5	5
32	6	6	8	4	3	5	4	9	2	3	6	7	0	6	5	4	5	2	5	8	4	2	7	5	4	4	4	2	4	3	14	0	11	10	4	4	2	4	2	11	12	8	2	5	2	3	4	3	3
33	7	5	6	6	7	8	7	7	5	2	4	9	1	8	8	6	5	2	6	8	7	6	10	7	5	8	5	3	7	5	12	11	0	9	6	3	4	7	2	10	9	6	3	7	3	3	9	6	4
34	5	8	8	4	3	6	6	6	7	3	5	4	2	6	6	7	9	2	4	4	6	4	8	5	5	4	4	4	3	6	9	10	9	0	4	2	3	3	2	6	5	7	4	7	2	3	6	3	4
35	3	5	3	5	6	7	5	5	4	6	10	3	4	9	5	5	6	7	6	4	3	5	4	8	6	6	5	9	6	4	4	4	6	4	0	14	16	7	5	4	3	1	3	3	5	4	4	4	8
36	5	4	4	4	5	6	3	5	5	10	11	3	5	8	6	3	5	9	6	6	3	4	3	8	5	4	3	10	5	3	5	4	3	2	14	0	15	5	8	4	5	3	2	3	8	7	3	4	9
37	5	4	3	5	6	7	5	5	5	7	10	3	6	11	7	4	7	8	6	4	3	5	4	7	4	5	4	10	6	4	4	2	4	3	16	15	0	8	7	4	3	2	3	3	7	6	4	4	9
38	8	5	7	9	10	8	7	6	6	3	6	7	5	12	9	6	3	4	8	10	5	5	6	10	7	9	6	3	5	4	6	4	7	3	7	5	8	0	5	5	5	3	6	4	5	3	4	11	3
39	5	4	3	4	4	8	2	5	9	12	7	2	7	7	5	3	4	12	7	4	3	3	2	6	4	4	2	9	5	2	5	2	2	2	5	8	7	5	0	2	3	7	5	2	15	13	2	4	9
40	6	2	5	3	4	5	5	9	4	3	4	13	1	6	5	7	3	2	4	9	2	3	4	4	3	5	3	3	4	2	10	11	10	6	4	4	4	5	2	0	17	6	2	2	3	2	3	4	4
41	6	2	5	3	4	4	4	10	4	4	5	12	1	5	4	5	2	3	4	9	2	2	3	4	3	5	3	2	3	1	11	12	9	5	3	5	3	5	3	17	0	7	2	2	4	3	2	4	3
42	9	5	6	4	3	7	3	6	8	5	5	7	4	6	6	4	5	5	3	4	3	0	3	4	4	5	2	3	4	1	8	8	6	7	1	3	2	3	7	6	7	0	5	1	5	9	3	2	3
43	5	3	6	4	4	6	4	5	5	4	3	3	15	6	6	6	3	5	4	4	5	4	5	5	7	4	2	4	5	5	4	2	3	4	3	2	3	6	5	2	2	5	0	3	4	7	4	7	4
44	5	7	8	6	7	5	6	5	3	2	4	2	2	5	5	2	5	2	6	5	16	12	9	5	3	5	6	4	4	12	6	5	7	7	3	3	3	4	2	2	2	1	3	0	2	2	16	6	4
45	4	3	2	3	4	7	2	4	9	14	7	2	6	6	4	4	4	14	6	5	2	3	2	8	3	4	2	9	6	2	5	2	3	2	5	8	7	5	15	3	4	5	4	2	0	11	2	5	9
46	6	5	4	4	4	9	2	4	9	10	6	0	8	6	5	2	5	11	5	3	4	2	3	5	4	4	1	10	7	3	6	3	3	3	4	7	6	3	13	2	3	9	7	2	11	0	4	2	11
47	5	6	8	6	7	7	6	4	2	2	4	3	2	6	7	3	6	2	5	5	15	13	10	6	3	5	5	5	5	14	7	4	9	6	4	3	4	4	2	3	2	3	4	16	2	4	0	5	5
48	7	6	7	9	12	6	6	6	4	5	4	6	4	8	9	7	2	4	7	8	7	7	7	11	9	9	8	2	3	5	5	3	6	3	4	4	4	11	4	4	4	2	7	6	5	2	5	0	2
49	4	4	3	3	3	7	4	5	6	8	7	2	8	7	5	4	6	9	5	3	3	4	4	6	4	3	2	18	9	6	5	3	4	4	8	9	9	3	9	4	3	3	4	4	9	11	5	2	0
50	8	5	7	7	5	8	6	9	5	7	8	2	5	7	6	6	3	8	11	10	3	3	4	7	3	5	4	5	3	2	9	6	4	4	4	5	4	7	9	4	5	6	5	3	8	8	3	4	5
51	8	7	8	10	10	10	7	8	5	6	7	4	5	14	10	5	6	8	10	8	6	4	7	14	7	9	7	5	2	3	7	5	6	5	9	7	10	14	6	4	4	4	6	5	5	5	5	10	5
52	10	9	10	11	11	11	8	9	5	5	6	4	5	14	11	5	5	7	12	8	7	4	8	12	9	10	9	5	2	3	7	5	6	5	8	8	9	12	6	4	4	4	6	6	5	5	5	10	5
53	11	9	10	11	11	12	8	10	4	4	6	5	4	14	13	6	5	5	14	10	7	4	8	11	10	11	9	4	3	3	8	6	7	5	7	6	7	11	5	5	5	5	7	6	4	4	5	11	4
54	6	2	5	4	3	6	2	8	5	6	6	5	7	7	7	10	5	7	6	7	1	4	4	5	5	2	2	6	5	3	7	4	3	5	3	4	5	4	8	6	4	6	7	1	7	6	2	4	6
55	6	3	6	7	7	5	6	7	4	3	6	6	4	6	8	12	2	3	9	15	5	5	6	7	7	6	5	2	3	4	6	4	6	4	3	4	3	10	3	5	5	2	7	5	4	2	4	10	2
56	8	8	7	9	9	10	10	6	2	2	4	5	2	9	9	4	7	2	7	7	8	6	16	7	7	9	9	4	6	7	9	9	11	8	4	3	4	6	2	5	4	4	4	9	2	3	10	6	4
57	7	4	6	7	7	7	6	9	4	5	5	6	5	10	10	9	7	5	10	12	4	5	9	8	7	6	6	6	4	4	5	3	6	4	5	6	7	6	5	6	4	4	5	4	5	4	5	6	6
58	10	12	8	14	13	11	13	8	5	2	5	4	2	9	9	4	7	2	12	7	7	5	9	7	8	15	14	2	2	3	6	5	6	5	4	3	3	7	4	4	4	5	3	6	2	2	5	9	2
59	8	10	7	9	9	12	5	7	5	8	7	2	5	10	10	4	7	7	12	7	5	5	6	13	8	8	5	6	5	4	7	4	5	4	8	8	8	10	10	3	3	4	5	4	9	8	5	8	6
60	7	7	7	7	7	9	6	7	3	6	6	5	7	12	9	7	6	8	8	6	4	7	6	11	9	6	5	6	5	6	6	4	5	5	9	8	10	12	6	4	3	3	8	3	5	5	4	10	6
61	8	4	7	8	6	8	7	10	4	4	6	5	4	9	9	8	4	4	12	15	4	4	7	8	4	6	5	3	2	3	8	6	7	5	4	3	4	8	5	7	5	5	6	4	4	3	5	6	3
62	11	8	8	11	10	9	9	8	2	1	4	6	2	8	8	6	4	1	10	9	6	7	10	8	9	11	10	1	5	4	9	7	9	4	4	2	2	8	1	5	5	4	4	6	1	1	6	10	1
63	15	7	10	12	9	14	9	9	5	3	7	7	4	11	12	5	5	3	9	9	7	6	11	9	7	10	7	4	5	4	11	7	10	6	5	4	5	9	4	7	6	7	6	6	3	5	8	7	4
64	6	8	8	7	7	8	6	5	2	2	5	3	2	7	8	3	8	2	6	5	14	13	11	7	3	5	5	4	6	11	8	6	9	8	4	3	4	4	2	3	2	3	3	15	2	3	16	5	4
65	15	8	11	13	12	12	9	8	6	3	6	6	4	10	11	5	4	3	10	11	8	5	11	9	9	13	9	3	5	3	9	5	11	5	4	4	4	11	4	6	6	6	6	7	4	5	7	10	3
66	5	12	7	11	12	7	13	3	3	2	3	3	2	6	8	4	12	1	6	5	5	5	12	6	9	11	15	3	4	4	4	5	6	7	4	2	3	4	1	3	2	3	3	6	1	2	7	6	3
67	10	12	9	16	15	10	11	5	6	2	5	4	2	7	11	5	8	2	9	8	6	4	10	7	10	16	14	2	3	2	5	3	7	4	4	3	3	8	3	4	4	4	3	5	3	3	5	9	2
68	7	11	7	11	12	6	13	6	3	4	6	3	1	8	5	4	10	4	8	6	5	6	7	5	9	13	15	3	3	4	5	4	5	5	7	4	6	7	3	4	4	3	2	5	3	2	4	7	3
69	8	8	8	7	8	7	6	6	3	6	7	4	5	10	8	5	4	8	7	7	6	8	7	10	8	5	6	4	3	6	8	5	5	4	7	7	8	12	6	3	4	4	6	5	5	5	5	11	4
70	9	10	6	13	12	11	14	6	4	2	5	5	2	9	9	5	9	2	9	7	5	6	12	8	8	14	14	3	4	4	8	7	9	7	5	3	4	6	2	5	4	5	3	5	2	2	7	7	3
71	5	8	5	8	8	5	11	4	4	7	4	3	4	8	7	5	13	7	5	4	2	5	6	6	8	9	12	7	6	3	3	2	4	5	7	6	8	4	5	4	3	3	3	2	5	5	3	5	7
72	8	6	7	6	8	5	4	5	7	6	6	3	4	6	6	3	4	7	5	5	10	9	5	5	6	6	5	9	8	8	6	2	6	2	5	7	6	6	8	4	4	3	3	10	9	6	9	7	9
73	3	4	4	2	3	3	2	2	6	8	10	1	6	4	3	0	3	8	3	4	4	3	3	3	1	1	2	9	4	4	4	3	1	1	8	13	10	2	10	2	3	5	4	3	9	10	4	2	8
74	4	4	4	6	5	11	5	6	7	13	7	3	6	8	6	5	4	13	9	5	4	4	5	13	4	5	4	8	3	3	6	3	5	5	7	6	6	5	10	3	2	4	6	4	12	8	5	8	8
75	4	3	2	3	3	7	2	4	7	17	7	1	7	7	4	3	4	18	6	4	2	3	2	10	4	3	3	9	4	2	5	2	2	2	7	9	8	4	13	2	3	5	5	2	15	11	2	5	9
76	4	3	2	3	3	7	2	4	7	17	7	1	7	6	4	3	4	17	6	4	2	3	2	10	4	3	2	9	4	2	5	2	2	2	6	9	7	3	13	2	3	5	5	2	15	11	2	6	9
77	4	3	2	3	3	7	2	4	8	14	7	1	6	7	4	3	4	15	6	4	2	3	2	8	3	3	3	9	5	2	5	2	2	2	6	8	8	5	16	2	3	5	4	2	17	12	2	4	9
78	3	3	4	2	2	6	1	4	8	12	7	1	6	5	3	3	4	12	6	5	3	2	2	5	2	2	1	9	5	3	4	3	1	3	4	8	6	3	14	2	3	6	5	2	14	14	3	2	9
79	4	3	2	3	3	7	2	4	8	13	8	1	6	7	4	3	4	15	6	4	2	3	2	7	3	3	3	9	5	2	5	2	2	2	7	9	9	5	15	2	3	5	4	2	16	12	2	3	9
80	5	11	7	10	11	6	12	2	2	1	2	4	3	5	7	5	11	0	5	4	5	7	12	5	9	10	13	2	5	5	4	3	6	6	3	1	2	5	0	2	1	2	4	6	0	1	7	7	2
81	5	5	4	7	8	11	5	6	7	12	7	4	4	7	6	6	4	12	9	7	5	4	6	15	6	8	5	8	5	3	7	3	7	4	7	7	6	8	9	4	4	3	4	5	12	8	6	9	8
82	5	4	4	4	4	8	2	4	9	14	8	2	7	7	5	3	4	13	6	5	3	3	2	7	4	4	2	9	5	2	5	3	2	2	5	9	7	5	17	3	4	6	5	2	16	13	2	5	9
83	3	4	1	1	2	5	5	1	9	4	5	3	9	4	3	4	4	5	2	1	3	5	3	2	3	1	2	12	12	6	2	2	3	5	6	5	6	4	7	2	1	3	5	3	6	9	3	3	12
84	5	4	3	4	4	7	3	5	6	10	8	2	5	8	5	3	5	11	7	5	3	4	3	7	4	4	4	9	6	3	6	3	3	2	9	12	11	6	14	3	4	3	3	3	13	10	3	4	9
85	8	10	11	8	7	5	7	4	4	2	4	3	1	7	9	4	8	1	6	7	6	4	13	6	9	7	8	2	2	4	7	7	8	9	3	2	2	6	1	3	3	3	3	7	1	1	6	5	2
86	8	12	10	10	11	6	8	5	5	2	3	3	2	7	8	4	7	1	7	6	7	5	11	6	11	10	11	2	2	5	4	5	5	8	3	2	2	6	2	3	3	4	4	7	1	2	5	9	2
87	3	3	3	1	1	5	1	2	9	8	3	1	7	4	2	5	3	8	3	1	2	1	0	3	4	3	1	7	5	3	3	2	0	4	2	4	3	4	13	1	2	8	6	0	12	11	1	3	7
88	8	6	9	8	7	8	6	12	2	4	6	4	4	9	10	13	7	4	11	11	4	5	8	9	8	6	6	5	3	4	8	6	6	7	6	5	6	6	5	7	5	4	7	4	4	3	5	7	5
89	11	12	12	11	10	9	8	8	3	3	5	2	4	9	9	4	6	3	10	7	7	4	11	8	8	8	9	5	3	4	7	7	4	7	4	4	4	7	4	4	4	5	5	7	3	5	5	8	5
90	9	6	7	8	9	10	10	6	9	2	4	9	5	10	9	6	4	2	8	9	6	4	8	7	7	10	7	3	6	4	7	8	13	9	6	3	4	9	3	9	8	7	7	5	3	3	5	8	3
91	6	6	6	8	11	6	8	4	5	1	3	6	4	8	9	8	2	1	6	7	6	6	7	8	10	9	9	1	4	4	4	5	7	4	5	3	3	11	2	4	4	2	7	5	2	1	4	13	1
92	11	12	11	10	8	8	7	4	5	3	4	4	4	11	14	5	12	2	6	7	5	2	11	7	9	8	7	4	5	3	6	6	7	9	3	3	4	6	3	5	3	7	4	5	2	4	6	5	4
93	9	10	11	10	10	9	6	7	2	5	6	3	3	11	12	4	9	5	9	9	7	4	13	12	8	8	7	4	4	4	11	9	8	7	5	6	5	7	4	4	5	5	5	8	5	5	8	7	4
94	4	4	3	3	5	6	5	2	10	3	4	4	8	5	4	5	2	4	3	3	6	3	3	4	3	4	3	7	9	4	3	3	5	3	4	4	4	7	5	3	3	5	6	4	5	9	4	6	8
95	6	5	5	5	5	9	3	5	7	14	9	3	6	8	6	4	5	13	7	6	4	4	3	9	5	5	3	10	5	3	6	4	3	3	6	10	8	5	15	4	5	5	4	3	14	12	3	7	10
96	10	11	11	12	10	11	8	7	2	3	5	3	6	11	12	5	11	3	8	6	6	4	14	9	10	10	9	5	5	5	8	8	7	8	5	4	5	6	4	4	3	5	8	6	3	5	7	6	5
[truncated: 47 more columns]
